# Supplementary material for: Heart Rate Variability Assessment of Land Navigation and Load Carriage Activities in Specialist Police Selection
Source: Healthcare (Basel). 2023 Oct 3;11(19):2677. doi: 10.3390/healthcare11192677 (PMC10572114; doi:10.3390/healthcare11192677)
Supplement: Supplementary file 1 [file healthcare-11-02677-s001.zip]

Archive with 1 entries (1 files):
- healthcare-2570029-supplementary.pdf
